# Supplementary material for: The Benefits of COVID-19 Vaccination for Pregnant Patients Hospitalized with Respiratory Symptoms: A Retrospective Cohort Study in South Brazil
Source: Vaccines (Basel). 2024 Dec 22;12(12):1445. doi: 10.3390/vaccines12121445 (PMC11680175; doi:10.3390/vaccines12121445)
Supplement: Supplementary file 1 [file vaccines-12-01445-s001.zip]

Archive with 1 entries (1 files):
- vaccines-3318217-supplementary.pdf
